# Supplementary material for: From Winery Waste to Biosurfactants: White Grape Pomace Fractionation, Characterization and Bioconversion Towards Sophorolipids
Source: Foods. 2025 Dec 10;14(24):4246. doi: 10.3390/foods14244246 (PMC12731870; doi:10.3390/foods14244246)
Supplement: Supplementary file 1 [file foods-14-04246-s001.zip]

Archive with 1 entries (1 files):
- foods-3997704-supplementary.pdf
